# Supplementary material for: Knowledge and Awareness of HPV, the HPV Vaccine and Cancer-Related HPV Types among Indigenous Australians
Source: Int J Environ Res Public Health. 2024 Mar 6;21(3):307. doi: 10.3390/ijerph21030307 (PMC10970159; doi:10.3390/ijerph21030307)
Supplement: Supplementary file 1 [file ijerph-21-00307-s001.zip]

Archive with 1 entries (1 files):
- ijerph-2781044-supplementary.pdf
